# Supplementary material for: Automated Accelerometer-Based Gait Event Detection During Multiple Running Conditions
Source: Sensors (Basel). 2019 Mar 27;19(7):1483. doi: 10.3390/s19071483 (PMC6480623; doi:10.3390/s19071483)
Supplement: Supplementary file 1 [file sensors-19-01483-s001.zip]

Archive with 12 entries (12 files):
- GED Functions/data.mat
- GED Functions/determinestepside.m
- GED Functions/evalconsecIC.m
- GED Functions/evalconsecTO.m
- GED Functions/EXAMPLE.m
- GED Functions/findeventsback.m
- GED Functions/findeventsfoot.m
- GED Functions/findeventsforce.m
- GED Functions/getevents.m
- GED Functions/plotvisualization.m
- GED Functions/prepvisualization.m
- GED Functions/resampledata.m
