# Supplementary material for: Automated Accelerometer-Based Gait Event Detection During Multiple Running Conditions
Source: Sensors (Basel). 2019 Mar 27;19(7):1483. doi: 10.3390/s19071483 (PMC6480623; doi:10.3390/s19071483)
Supplement: Supplementary file 1 [file sensors-19-01483-s001.zip › GED Functions/resampledata.m]

%% This function resamples the data

function resampled_data = resampledata(original_data, new_SR)

resampled_data(:,1) = original_data(1,1):1/new_SR*1000:original_data(end,1);  % get new timestamp at new sampling rate

for i = 2:size(original_data,2)
    resampled_data(:,i) = interp1(original_data(:,1),original_data(:,i),resampled_data(:,1));  % resample data to new sampling rate
end

SR = round(mean(1./diff((resampled_data(:,1)-resampled_data(1,1))/1000)));  % get sampling rate
if new_SR ~= SR  % if sampling rate of resampled data is not equal to the requested new sampling rate
    warning('Incorrect data resampling');  % throw a warning
end
